# Supplementary material for: Optimizing Colocalized Cell Counting Using Automated and Semiautomated Methods
Source: Neuroinformatics. 2025 Mar 21;23(2):25. doi: 10.1007/s12021-025-09723-8 (PMC11926031; doi:10.1007/s12021-025-09723-8)
Supplement: Supplementary file 1 — Supplementary file1 (XLSX 20 KB) [file 12021_2025_9723_MOESM1_ESM.xlsx]

## Sheet: Manual Counts Observer 1
Sample	CD4 Count	CD8 Count	CD20 Count	CD68 Count	IBA1 Count	CD68/IBA1 Macrophage Count
A1	0	1	0	3	3	3
A2	1	1	1	4	6	6
A3	1	2	2	2	4	4
B1	9	19	4	28	49	27
B2	4	9	2	24	36	30
B3	5	15	2	2	47	2
C1	0	2	1	3	3	3
C2	1	3	1	7	7	7
E1	204	138	38	298	606	258
E2	19	17	11	177	206	126
E3	233	164	38	102	410	76
F1	0	0	0	0	0	0
F2	2	0	1	0	8	0
F3	1	0	1	3	6	3
G1	4	3	1	1	5	1
H1	6	5	2	14	13	14
H2	10	1	2	7	8	7
H3	4	7	6	5	4	4
I1	1	4	1	13	15	13
I2	23	21	7	50	55	50
I3	2	1	0	5	6	5
J1	0	2	0	1	1	1
J2	0	0	0	1	1	1
J3	0	0	0	0	0	0
K1	4	3	2	418	268	106
K2	0	0	0	30	39	20
K3	3	0	1	32	56	35

## Sheet: Manual Counts Observer 2
Sample	CD4 Count	CD8 Count	CD20 Count	CD68 Count	IBA1 Count	CD68/IBA1 Macrophage Count
A1	0	1	0	3	3	3
A2	1	1	1	4	7	4
A3	1	2	2	4	4	2
B1	6	18	4	42	42	39
B2	4	6	2	29	31	27
B3	5	15	12	30	40	35
C1	0	2	1	3	3	3
C2	1	2	1	6	9	8
E1	153	25	33	175	334	126
E2	20	15	11	66	186	65
E3	148	24	32	99	275	101
F1	0	0	0	0	0	0
F2	2	0	1	0	8	0
F3	1	0	1	4	8	4
G1	4	3	1	6	3	2
H1	6	5	2	12	12	12
H2	10	2	7	7	8	7
H3	3	9	8	10	4	4
I1	1	5	1	14	15	15
I2	29	21	7	54	54	53
I3	2	1	0	5	6	6
J1	0	2	0	1	1	1
J2	0	0	0	1	1	1
J3	0	0	0	0	0	0
K1	4	2	2	166	137	117
K2	0	0	0	25	38	24
K3	3	3	1	61	55	43

## Sheet: SA Counts Observer 1
Sample	CD4 Count	CD8 Count	CD20 Count	CD68 Count	IBA1 Count	CD68/IBA1 Macrophage Count
A1	0	1	0	3	3	3
A2	1	1	1	6	6	6
A3	1	2	2	2	4	2
B1	9	18	4	25	50	24
B2	3	8	2	34	33	25
B3	4	14	2	17	46	17
C1	0	2	1	4	3	4
C2	1	3	1	9	8	8
E1	185	114	43	311	390	242
E2	19	17	12	164	164	86
E3	254	63	36	519	44	329
F1	0	0	0	0	0	0
F2	2	0	1	0	8	0
F3	1	0	1	3	4	3
G1	4	3	1	1	3	1
H1	6	5	2	12	11	12
H2	10	1	2	7	8	7
H3	4	6	3	5	4	4
I1	1	4	1	13	15	13
I2	20	21	7	44	51	44
I3	2	1	0	5	7	5
J1	0	2	0	1	1	1
J2	0	0	0	1	1	1
J3	0	0	0	0	0	0
K1	4	3	2	284	179	111
K2	0	0	0	34	29	28
K3	3	0	1	51	45	34

## Sheet: SA Counts Observer 2
Sample	CD4 Count	CD8 Count	CD20 Count	CD68 Count	IBA1 Count	CD68/IBA1 Macrophage Count
A1	0	1	0	3	3	3
A2	1	1	1	9	8	6
A3	2	2	2	4	6	3
B1	10	23	5	80	67	60
B2	4	9	3	52	36	30
B3	5	5	5	102	78	56
C1	0	2	1	3	3	3
C2	1	4	1	8	8	8
E1	152	53	31	293	417	214
E2	16	19	11	204	371	65
E3	185	67	63	112	320	81
F1	0	0	0	0	0	0
F2	4	1	1	0	8	0
F3	1	0	1	4	8	2
G1	4	3	1	12	4	3
H1	5	6	3	10	11	9
H2	7	2	2	6	6	5
H3	4	6	9	3	3	3
I1	2	5	1	18	20	17
I2	41	46	26	94	90	83
I3	2	1	1	7	6	6
J1	0	2	0	1	1	1
J2	0	0	0	0	0	0
J3	0	0	0	0	0	0
K1	4	5	2	447	229	461
K2	0	0	0	29	35	19
K3	2	3	6	33	41	23

## Sheet: SA High vs. Low Quality Images
Image Number	High Quality Images	Low Quality Images
A1 CD4	0	0
F1 CD8	0	0
J1 CD20	0	0
F2 CD68	0	0
J3 IBA1	0	0
J3 IBA1/CD68	0	0
E2 CD4	16	2
B1 CD8	23	23
I2 CD20	46	22
K2 CD68	29	30
K2 IBA1	35	31
K2 IBA1/CD68	19	7
E1 CD4	152	97
E3 CD8	67	49
E3 CD20	63	53
E2 CD68	204	146
E2 IBA1	371	320
K1 IBA1/CD68	461	361

## Sheet: Auto High vs. Low Quality Imaga
Image Number	High Quality Images	Low Quality Images
A1 CD4	0	6
F1 CD8	0	1
J1 CD20	0	31
F2 CD68	0	0
J3 IBA1	0	0
J3 IBA1/CD68	0	0
E2 CD4	16	64
B1 CD8	23	73
I2 CD20	46	22
K2 CD68	29	201
K2 IBA1	35	220
K2 IBA1/CD68	19	129
E1 CD4	152	596
E3 CD8	67	102
E3 CD20	63	134
E2 CD68	204	238
E2 IBA1	371	815
K1 IBA1/CD68	461	398
